# Supplementary material for: A Unique Spectrum of Spontaneous Tumors in Dino Knockout Mice Identifies Tissue-Specific Requirements for Tumor Suppression
Source: Cells. 2022 Jun 2;11(11):1818. doi: 10.3390/cells11111818 (PMC9180304; doi:10.3390/cells11111818)
Supplement: Supplementary file 1 [file cells-11-01818-s001.zip]

Archive with 1 entries (1 files):
- cells-1707116-SI.pdf
